# Supplementary material for: Pretreatment Glasgow Prognostic Score Correlated with Serum Histidine Level and Three-Year Mortality of Patients with Locally Advanced Head and Neck Squamous Cell Carcinoma and Optimal Performance Status
Source: Nutrients. 2022 Aug 24;14(17):3475. doi: 10.3390/nu14173475 (PMC9458049; doi:10.3390/nu14173475)
Supplement: Supplementary file 1 [file nutrients-14-03475-s001.zip]

Archive with 1 entries (1 files):
- nutrients-1878070-supplementary.pdf
